# Supplementary material for: Carbon-Nanowall Microporous Layers for Proton Exchange Membrane Fuel Cell
Source: Membranes (Basel). 2022 Oct 29;12(11):1064. doi: 10.3390/membranes12111064 (PMC9698599; doi:10.3390/membranes12111064)
Supplement: Supplementary file 1 [file membranes-12-01064-s001.zip]

Archive with 1 entries (1 files):
- membranes-1973464-supplementary.pdf
